# Supplementary material for: Genetic guidelines for translocations: Maintaining intraspecific diversity in the lion (Panthera leo)
Source: Evol Appl. 2021 Dec 6;15(1):22–39. doi: 10.1111/eva.13318 (PMC8792481; doi:10.1111/eva.13318)
Supplement: Supplementary file 2 — Table S1‐S6 [file EVA-15-22-s001.xlsx]

## Sheet: Supp. Table 1
Time stamp: October 2021. Assignments and inferrences based on current knowledge of the distribution of the genetic diversity in the lion (2021).
Country	Lion range/LCU	subspecies	nuDNA clade	Certainty nuDNA clade	mtDNA clade	Certainty mtDNA clade	Comments
Angola	Bocoio-Camucuio	Panthera leo melanochaita	Southern	Fairly high- inferred	South West	Fairly high- inferred
	Cuando Cubango (incl. Mavinga & Luiana PRs) (KAZA TFCA)	Panthera leo melanochaita	Southern	Fairly high- inferred	South West	Fairly high- inferred	Transboundary KAZA TFCA (Botswana, Namibia, Angola, Zambia, Zimbabwe).
	Iona, Mupa, Bikuar NPs, Mocamedes PR & NGAs	Panthera leo melanochaita	Southern	Fairly high- inferred	South West	Fairly high- inferred
	Kangandala & Kissama NPs, Luando IR & NGAs	Panthera leo melanochaita	Southern	Fairly high- inferred	South West	Fairly high- inferred
	Mkameia NP & Moxico NGAs	Panthera leo melanochaita	Southern	Fairly high- inferred	South West	Fairly high- inferred
Benin	Alibori Superieur & Trois Rivieres FRs Complex	Panthera leo leo	West/Central	Fairly high - inferred	West	Fairly high - inferred
	Mt Kouffe & Wari Maro FRs Complex	Panthera leo leo	West/Central	Fairly high - inferred	West	Fairly high - inferred
	Penjari NP (WAP complex)	Panthera leo leo	West/Central	High - Bertola et al. (2019)	West	High - Bertola et al. (2016); Dubach et al. (2013)	Transboundary with Burkina Faso and Niger.
	W NP (WAP complex)	Panthera leo leo	West/Central	Fairly high - inferred	West	Fairly high - inferred	Transboundary with Burkina Faso and Niger.
Botswana	Nxai Pan NP & Makgadigadi Pan NP (KAZA TFCA)	Panthera leo melanochaita	Southern	Fairly high - Antunes et al. (2008)	East Southern/South West	Fairly high - Antunes et al. (2008)	Inferred natural mtDNA suture zone. Transboundary KAZA TFCA (Botswana, Namibia, Angola, Zambia, Zimbabwe).
	Central Kalahari GR	Panthera leo melanochaita	Southern	Fairly high - Antunes et al. (2008)	East Southern/South West	Fairly high - Antunes et al. (2008)
	Kgalagadi Transfrontier Park (Botswana side)	Panthera leo melanochaita	Southern	Fairly high - Antunes et al. (2008)	East Southern	Fairly high - Antunes et al. (2008)	Transboundary with RSA.
	Northern Tuli (Greater Mapungubwe TFCA)*	Panthera leo melanochaita	Southern	Fairly high- inferred	East Southern/South West*	Fairly high - inferred	Transboundary with RSA and Zimbabwe In previous translocations individuals with mixed origin have been used Original pattern: nuDNA Southern; mtDNA East Southern.
	Okavango-Chobe (incl. Moremi WR & WMAs) (KAZA TFCA)	Panthera leo melanochaita	Southern	Fairly high - Antunes et al. (2008)	East Southern/South West	Fairly high - Antunes et al. (2008); Dubach et al. (2013)	Inferred natural mtDNA suture zone. Transboundary KAZA TFCA (Botswana, Namibia, Angola, Zambia, Zimbabwe).
Burkino Faso	Nazinga & Sissili Forests	Panthera leo leo	West/Central	Fairly high- inferred	West	Fairly high- inferred	Possibly locally extinct (Henschel et al., 2010).
	Arli NP (WAP complex)	Panthera leo leo	West/Central	Fairly high - inferred	West	Fairly high- inferred	Transboundary with Benin and Niger.
Cameroon	Benoue Complex (incl. Faro NP, Benoue NP & Bouba Ndjida NP & HAs)	Panthera leo leo	West/Central	High - Bertola et al. (2019)	Central	High - Bertola et al. (2016); Dubach et al. (2013)
	Waza NP	Panthera leo leo	West/Central	High - Bertola et al. (2019)	Central	High - Bertola et al. (2016); Dubach et al. (2013)
CAR	Andre Felix NP	Panthera leo leo	West/Central	Fairly high- inferred	Central	Fairly high - inferred
	Bamingui-Bangoran NPs	Panthera leo leo	West/Central	Fairly high- inferred	Central	Fairly high - inferred
	Chinko Nature Reserve	Panthera leo leo	West/Central	Fairly high- inferred	Central	Fairly high - inferred
	Manovo-Gounda-Saint Floris NP	Panthera leo leo	West/Central	Fairly high- inferred	Central	Fairly high - inferred
	Nana-Barya	Panthera leo leo	West/Central	Fairly high- inferred	Central	Fairly high - inferred
Chad	Guerra & Salamat Regions	Panthera leo leo	West/Central	Fairly high- inferred	Central	Fairly high - inferred
	Aouk HAs	Panthera leo leo	West/Central	Fairly high- inferred	Central	Fairly high - inferred
	Zakouma NP	Panthera leo leo	West/Central	High - Bertola et al. (2019)	Central	High - Bertola et al. (2016); Dubach et al. (2013)
Congo	Odzala-Kokoua NP	Panthera leo melanochaita	Southern	Medium - inferred	South West	Medium - inferred	Limited availability of data.
DRC	Bomu & Bili-Uere Domaines de Chasse	Panthera leo leo	West/Central	Fairly high- inferred	Central	Fairly high- inferred
	Garamba NP	Panthera leo leo	West/Central	High - Bertola et al. (2019)	Central	High - Bertola et al. (2016)
	Itombwe Massif	Panthera leo melanochaita	East	Fairly high- inferred	East Southern	Fairly high - inferred
	Luama HR	Panthera leo melanochaita	East	Fairly high- inferred	East Southern	Fairly high - inferred
	Upemba & Kundelungu NPs	Panthera leo melanochaita	East	Medium - inferred	East Southern	Medium - inferred	Possible suture zone between East and Southern clade.
	Virunga NP	Panthera leo melanochaita	East	Fairly high- inferred	East Southern	Fairly high - inferred
Ethiopia	Afar-Awash Complex	Panthera leo leo/melanochaita	Suture zone 1 (P.leo leo/P. leo melanochaita)	Fairly high- inferred	Suture zone 1 (P.leo leo/P. leo melanochaita)	Fairly high- inferred	Suture zone 1: between West/Central and East&Southern clades (subspecies).
	Alatash NP	Panthera leo leo/melanochaita	Suture zone 1 (P.leo leo/P. leo melanochaita)	Fairly high- inferred	Suture zone 1 (P.leo leo/P. leo melanochaita)	Fairly high- inferred	Suture zone 1: between West/Central and East&Southern clades (subspecies).
	Bale Mountains NP	Panthera leo leo/melanochaita	Suture zone 1 (P.leo leo/P. leo melanochaita)	Fairly high - Bertola et al. (2019)	Suture zone 1 (P.leo leo/P. leo melanochaita)	Fairly high - Bertola et al. (2016)	Suture zone 1: between West/Central and East&Southern clades (subspecies).
	Gambella NP	Panthera leo leo/melanochaita	Suture zone 1 (P.leo leo/P. leo melanochaita)	Fairly high - Bertola et al. (2019)	Suture zone 1 (P.leo leo/P. leo melanochaita)	Fairly high - Bertola et al. (2016)	Suture zone 1: between West/Central and East&Southern clades (subspecies).
	Nechisar NP	Panthera leo leo/melanochaita	Suture zone 1 (P.leo leo/P. leo melanochaita)	Fairly high- inferred	Suture zone 1 (P.leo leo/P. leo melanochaita)	Fairly high - Bertola et al. (2016)	Suture zone 1: between West/Central and East&Southern clades (subspecies).
	Hararghe Landscape	Panthera leo leo/melanochaita	Suture zone 1 (P.leo leo/P. leo melanochaita)	Fairly high- inferred	Suture zone 1 (P.leo leo/P. leo melanochaita)	Fairly high- inferred	Suture zone 1: between West/Central and East&Southern clades (subspecies).
	Ogaden NGAs	Panthera leo leo/melanochaita	Suture zone 1 (P.leo leo/P. leo melanochaita)	Fairly high - Bertola et al. (2019)	Suture zone 1 (P.leo leo/P. leo melanochaita)	Fairly high - Bertola et al. (2019)	Suture zone 1: between West/Central and East&Southern clades (subspecies).
	Omo-Mago (incl. Chebera Churchura and Maze NP)	Panthera leo leo/melanochaita	Suture zone 1 (P.leo leo/P. leo melanochaita)	Fairly high - Bertola et al. (2019)	Suture zone 1 (P.leo leo/P. leo melanochaita)	Fairly high - Bertola et al. (2019)	Suture zone 1: between West/Central and East&Southern clades (subspecies).
	Welmel-Genale	Panthera leo leo/melanochaita	Suture zone 1 (P.leo leo/P. leo melanochaita)	Fairly high- inferred	Suture zone 1 (P.leo leo/P. leo melanochaita)	Fairly high- inferred	Suture zone 1: between West/Central and East&Southern clades (subspecies).
	Yabello	Panthera leo leo/melanochaita	Suture zone 1 (P.leo leo/P. leo melanochaita)	Fairly high- inferred	Suture zone 1 (P.leo leo/P. leo melanochaita)	Fairly high- inferred	Suture zone 1: between West/Central and East&Southern clades (subspecies).
Eswatini	Hlane Royal National Park*	Panthera leo melanochaita	Southern	Fairly high - inferred	East Southern/South West*	Fairly high - inferred	In previous translocations individuals with mixed origin have been used. Original pattern: nuDNA South; mtDNA East Southern (inferred).
Gabon	Batéké Plateau	Panthera leo melanochaita	Southern	Medium - inferred	South West	High - Barnett et al. (2018)	One male identified and genotypes, two historical sequences from the same landscape used for corrobaration.
Ghana	Mole NP	Panthera leo leo	West/Central	Fairly high - inferred	West	Fairly high - inferred	Possibly locally extinct (Henschel et al., 2010), anecdotal signs of lion presence.
	Gbele Reserve/Ecosystem	Panthera leo leo	West/Central	Fairly high - inferred	West	Fairly high - inferred	Possibly locally extinct (Henschel et al., 2010).
	Bui-White Volta Ecoystem (Bui NP)	Panthera leo leo	West/Central	Fairly high - inferred	West	Fairly high - inferred	Possibly locally extinct (Henschel et al., 2010).
	Digya NP	Panthera leo leo	West/Central	Fairly high - inferred	West	Fairly high - inferred	Possibly locally extinct (Henschel et al., 2010).
India	Gir Forest	Panthera leo leo	India	High - Bertola et al. (2019)	India	High - Bertola et al. (2016); Dubach et al. (2013)
Ivory Coast	Comoe NP	Panthera leo leo	West/Central	Fairly high - inferred	West	Fairly high - inferred	Possibly locally extinct (Henschel et al., 2010), anecdotal signs of lion presence.
Kenya	Aberdares NP	Panthera leo melanochaita	East	High - Bertola et al. (2019)	North East	High - Bertola et al. (2016); Dubach et al. (2013)
	Amboseli & Chyulu Hills NP	Panthera leo melanochaita	East	High - Bertola et al. (2019)	East Southern	High - Bertola et al. (2016)
	Arwale & Kiunga NRs & E & NE NGAs	Panthera leo melanochaita	East	Fairly high - inferred	North East	Fairly high - inferred
	Boni-Dodori NRs	Panthera leo melanochaita	East	Fairly high - inferred	North East	Fairly high - inferred
	Lake Nakuru NP - Soysambu*	Panthera leo melanochaita	East	Fairly high - Bertola et al. (2019)	East Southern/North East*	Fairly high - Bertola et al. (2019)	Four of six founders of the ccurrent population were from Aberdares NP. Original pattern: nuDNA East; mtDNA East Southern (inferred).
	Laikipia-Samburu	Panthera leo melanochaita	East	Fairly high - Bertola et al. (2019)	North East	Fairly high - Bertola et al. (2019)
	Maasai Mara NR	Panthera leo melanochaita	East	High - Bertola et al. (2019)	East Southern	High - Bertola et al. (2016)	Transboundary with Tanzania.
	Meru Complex	Panthera leo melanochaita	East	Fairly high - Bertola et al. (2019)	North East	Fairly high - Bertola et al. (2019)	Target area for translocations within Kenya in the past.
	Nairobi NP	Panthera leo melanochaita	East	Fairly high - Bertola et al. (2019)	East Southern	Fairly high - Bertola et al. (2019); Dubach et al. (2013)
	Northern Kenya NGA	Panthera leo melanochaita	East	Fairly high - inferred	North East	Fairly high - inferred
	Sibiloi NP, Mount Kulal BR, Marsabit NR & NGAs	Panthera leo melanochaita	East	Fairly high - Bertola et al. (2019)	North East	Fairly high - Bertola et al. (2019)
	Tsavo NPs	Panthera leo melanochaita	East	High - Bertola et al. (2019)	East Southern	High - Bertola et al. (2016); Dubach et al. (2013)
Mali	Bafing NP	Panthera leo leo	West/Central	Fairly high - inferred	West	Fairly high - inferred
	Boucle du Baoule NP	Panthera leo leo	West/Central	Fairly high - inferred	West	Fairly high - inferred
Malawi	Kasungu NP	Panthera leo melanochaita	Suture zone 2 (East/Southern Africa)	Medium- inferred	East Southern	Medium- inferred
	Liwonde Ecosystem*	Panthera leo melanochaita	Southern	Fairly high - inferred	East Southern/South West*	Fairly high - inferred	In previous translocations individuals with mixed origin have been used. Original pattern: nuDNA suture zone 2; mtDNA East Southern (inferred).
	Majete WR*	Panthera leo melanochaita	Southern	Fairly high - inferred	East Southern/South West*	Fairly high - inferred	In previous translocations individuals with mixed origin have been used. Original pattern: nuDNA suture zone 2; mtDNA East Southern (inferred).
	Nkotakota WR	Panthera leo melanochaita	Suture zone 2 (East/Southern Africa)	Medium- inferred	East Southern	Medium- inferred
	Nyika NP & Vwaza Marsh WR (Malawi-Zambia TFCA)	Panthera leo melanochaita	Suture zone 2 (East/Southern Africa)	Medium- inferred	East Southern	Medium- inferred
Mozambique	Banhine NP	Panthera leo melanochaita	Suture zone 2 (East/Southern Africa)	Medium - inferred	East Southern	Fairly high - inferred	Similar pattern expected as in Zambia.
	Gile NP	Panthera leo melanochaita	Suture zone 2 (East/Southern Africa)	Medium - inferred	East Southern	Fairly high - inferred	Similar pattern expected as in Zambia.
	Gorongosa NP - Marromeu NR (Great Limpopo TFCA)	Panthera leo melanochaita	Suture zone 2 (East/Southern Africa)	Medium - inferred	East Southern	Fairly high - inferred	Similar pattern expected as in Zambia.
	Greater Niassa (Selous-Niassa TFCA)	Panthera leo melanochaita	Suture zone 2 (East/Southern Africa)	Medium - inferred	East Southern	Fairly high - inferred	Similar pattern expected as in Zambia.
	Limpopo NP (Great Limpopo TFCA)	Panthera leo melanochaita	Suture zone 2 (East/Southern Africa)	Medium - inferred	East Southern	Fairly high - inferred	Similar pattern expected as in Zambia.
	Tete province	Panthera leo melanochaita	Suture zone 2 (East/Southern Africa)	Medium - inferred	East Southern	Fairly high - inferred	Similar pattern expected as in Zambia.
Namibia	Etosha-Kunene	Panthera leo melanochaita	Southern	High - Bertola et al. (2019)	South West	High - Bertola et al. (2016); Dubach et al. (2013)	Lion populations further to the south have shown an East Southern mtDNA haplotype.
	Khaudum-Caprivi (KAZA TFCA)	Panthera leo melanochaita	Southern	High - Bertola et al. (2019)	South West	High - Bertola et al. (2016); Dubach et al. (2013)	Transboundary KAZA TFCA (Botswana, Namibia, Angola, Zambia, Zimbabwe). Lion populations further to the south have shown an East Southern mtDNA haplotype.
	Kunene region	Panthera leo melanochaita	Southern	Fairly high - inferred	South West	Fairly high - inferred; Dubach et al. (2013)	Lion populations further to the south have shown an East Southern mtDNA haplotype.
Niger	WAP complex	Panthera leo leo	West/Central	Fairly high - inferred	West	Fairly high - inferred	Transboundary with Benin and Burkina Faso.
Nigeria	Kainji Lake (Borgu NP & Old Oyo NP)	Panthera leo leo	West/Central	High - Bertola et al. (2019)	West	High - Bertola et al. (2016)
	Kamuku NP & Kwiambana GR	Panthera leo leo	West/Central	Fairly high - inferred	Central	Fairly high - inferred	Possibly locally extinct (Henschel et al., 2010).
	Lame-Burra & Falgore GRs	Panthera leo leo	West/Central	Fairly high - inferred	Central	Fairly high - inferred	Possibly locally extinct (Henschel et al., 2010).
	Yankari NP	Panthera leo leo	West/Central	High - Bertola et al. (2019)	Central	High - Bertola et al. (2016)
Rwanda	Akagera NP*	Panthera leo melanochaita	Southern	Fairly high - inferred	East Southern/South West*	Fairly high - inferred	In previous translocations individuals with mixed origin have been used. Original pattern: nuDNA East; mtDNA East Southern (inferred).
RSA	Kgalagadi Transfrontier Park (RSA side)	Panthera leo melanochaita	Southern	High - Bertola et al. (2019)	East Southern	High - Bertola et al. (2016)	Transboundary with Botswana
	Kruger NP (Great Limpopo TFCA)*	Panthera leo melanochaita	Southern	High - Bertola et al. (2019)	East Southern/South West*	High - Bertola et al. (2016); Dubach et al. (2013)	In previous translocations individuals from the South West clade have been used as a source, leading to a mix of haplotypes in the Kruger NP area.
	Mapungubwe NP (Greater Mapungubwe TFCA)*	Panthera leo melanochaita	Southern	High - Bertola et al. (2019)	East Southern/South West*	High - Bertola et al. (2016)	Transboundary with Botswana and Zimbabwe. In previous translocations individuals with mixed origin have been used. Original pattern: nuDNA Southern; mtDNA East Southern.
	Managed metapopulation**	Panthera leo melanochaita	Southern	Fairly high - inferred	East Southern/South West**	High - Miller et al. (2015)	Lion population mostly consists of a mix of mtDNA lineages, precise contribution of each lineage prone to rapid change due to management decisions.
Senegal	Niokola-Koba NP	Panthera leo leo	West/Central	Fairly high - inferred	West	High - Bertola et al. (2016)	Transboundary with Guinea, Guinea Bissau and Mali.
Somalia	Arboweero-Alafuuto	Panthera leo melanochaita	East	Fairly high - inferred	North East	Fairly high - inferred
	Bush Bush NP	Panthera leo melanochaita	East	Fairly high - inferred	North East	Fairly high - inferred
South Sudan	Bahr el Gazal region	Panthera leo leo	Suture zone 1 (P.leo leo/P. leo melanochaita)	Medium - inferred	Suture zone 1 (P.leo leo/P. leo melanochaita)	Medium - inferred	Similar pattern expected as in Ethiopia.
	Boma NP	Panthera leo leo	Suture zone 1 (P.leo leo/P. leo melanochaita)	Medium - inferred	Suture zone 1 (P.leo leo/P. leo melanochaita)	Medium - inferred	Similar pattern expected as in Ethiopia.
	Southwestern Sudan	Panthera leo leo	Suture zone 1 (P.leo leo/P. leo melanochaita)	Medium - inferred	Suture zone 1 (P.leo leo/P. leo melanochaita)	Medium - inferred	Similar pattern expected as in Ethiopia.
Sudan	Dinder NP	Panthera leo leo	Suture zone 1 (P.leo leo/P. leo melanochaita)	Medium - inferred	Suture zone 1 (P.leo leo/P. leo melanochaita)	Medium - inferred	Transboundary with Ethiopia, similar pattern expected as in Ethiopia.
Tanzania	Burigi-Biharamulo	Panthera leo melanochaita	East	Fairly high- Smitz et al. (2018)	East Southern	Fairly high- Smitz et al. (2018)
	Ibanda & Rumanyika GRs	Panthera leo melanochaita	East	Fairly high- Smitz et al. (2018)	East Southern	Fairly high- Smitz et al. (2018)
	Katavi NP - Ruaha - Rungwa complex	Panthera leo melanochaita	East	Fairly high- Smitz et al. (2018)	East Southern	Fairly high- Smitz et al. (2018)
	Lake Manyara	Panthera leo melanochaita	East	Fairly high- Smitz et al. (2018)	East Southern	Fairly high- Smitz et al. (2018)
	Maasailand NGAs	Panthera leo melanochaita	East	Fairly high- Smitz et al. (2018)	East Southern	Fairly high- Smitz et al. (2018)
	Mahale Mountains NP	Panthera leo melanochaita	East	Fairly high- Smitz et al. (2018)	East Southern	Fairly high- Smitz et al. (2018)
	Maswa GR	Panthera leo melanochaita	East	Fairly high- Smitz et al. (2018)	East Southern	Fairly high- Smitz et al. (2018)
	Moyowosi-Kigosi GRs	Panthera leo melanochaita	East	Fairly high- Smitz et al. (2018)	East Southern	Fairly high- Smitz et al. (2018)
	Selous Ecosystem (Selous-Niassa TFCA)	Panthera leo melanochaita	East	Fairly high- Smitz et al. (2018)	East Southern	Fairly high- Smitz et al. (2018)
	Serengeti-Ngorongoro	Panthera leo melanochaita	East	High - Bertola et al. (2016); Antunes et al. (2008)	East Southern	High - Bertola et al. (2016); Antunes et al. (2008)	Transboundary with Kenya.
	Swaga-Swaga	Panthera leo melanochaita	East	Fairly high- Smitz et al. (2018)	East Southern	Fairly high- Smitz et al. (2018)
	Tarangire Ecosystem	Panthera leo melanochaita	East	Fairly high- Smitz et al. (2018)	East Southern	Fairly high- Smitz et al. (2018)
	Ugalla River Reserve & PA s	Panthera leo melanochaita	East	Fairly high- Smitz et al. (2018)	East Southern	Fairly high- Smitz et al. (2018)
Uganda	Kidepo Valley NP	Panthera leo melanochaita	East	Medium - inferred	North East	Medium - inferred	Bertola et al. 2011 and Dubach et al. 2013 describe a partial sequence from an unlocalized sample from Uganda which clusters to northern Kenyan populations.
	Lake Mburo NP	Panthera leo melanochaita	East	Medium - inferred	East Southern	Medium - inferred
	Murchison Falls Ecosystem	Panthera leo melanochaita	East	Medium - inferred	East Southern	Medium - inferred
	Queen Elizabeth Ecosystem	Panthera leo melanochaita	East	Medium - inferred	East Southern	Medium - inferred
	Toro GR - Semiliki CHA	Panthera leo melanochaita	East	Medium - inferred	East Southern	Medium - inferred
Zambia	Kafue NP (KAZA TFCA)	Panthera leo melanochaita	Suture zone 2 (East/Southern Africa)	Fairly high - Bertola et al. (2019)	East Southern/South West	Fairly high - Bertola et al. (2016); Curry et al. (2015); Dubach et al. (2013)	Inferred natural mtDNA suture zone. Transboundary KAZA TFCA (Botswana, Namibia, Angola, Zambia, Zimbabwe).
	Lavushi Manda	Panthera leo melanochaita	Suture zone 2 (East/Southern Africa)	Fairly high- inferred	East Southern	Fairly high - inferred	Suture zone 2: between East and Southern nuDNA clade.
	Liuwa Plains	Panthera leo melanochaita	Suture zone 2 (East/Southern Africa)	Fairly high- inferred	East Southern	Fairly high - inferred	Suture zone 2: between East and Southern nuDNA clade.
	Lower Zambezi	Panthera leo melanochaita	Suture zone 2 (East/Southern Africa)	Fairly high- inferred	East Southern	Fairly high - inferred	Suture zone 2: between East and Southern nuDNA clade.
	Luangwa (Malawi-Zambia TFCA)	Panthera leo melanochaita	Suture zone 2 (East/Southern Africa)	Fairly high - Bertola et al. (2019)	East Southern	High - Bertola et al. (2016); Dubach et al. (2013)	Suture zone 2: between East and Southern nuDNA clade.
	Nsumbu Complex	Panthera leo melanochaita	Suture zone 2 (East/Southern Africa)	Fairly high- inferred	East Southern	Fairly high - inferred	Suture zone 2: between East and Southern nuDNA clade.
	Petauke Corridor	Panthera leo melanochaita	Suture zone 2 (East/Southern Africa)	Fairly high- inferred	East Southern	Fairly high - Dubach et al. (2013)	Suture zone 2: between East and Southern nuDNA clade.
	Sioma Ngwezi NP (KAZA TFCA)	Panthera leo melanochaita	Suture zone 2 (East/Southern Africa)	Fairly high- inferred	East Southern/South West	Fairly high - Bertola et al. (2016); Curry et al. (2015); Dubach et al. (2013)	Inferred natural mtDNA suture zone. Transboundary KAZA TFCA (Botswana, Namibia, Angola, Zambia, Zimbabwe).
	West Lunga NP	Panthera leo melanochaita	Suture zone 2 (East/Southern Africa)	Fairly high- inferred	East Southern	Fairly high - inferred	Suture zone 2: between East and Southern nuDNA clade.
Zimbabwe	Bubye Valley Conservancy*	Panthera leo melanochaita	Southern	Fairly high - inferred	East Southern/South West*	Fairly high - inferred	In previous translocations individuals with mixed origin have been used. Original pattern: nuDNA Southern; mtDNA East Southern (inferred).
	Chizarira-Chirisa (KAZA TFCA)	Panthera leo melanochaita	Southern	Fairly high- inferred	East Southern/South West	Fairly high - inferred	Inferred natural mtDNA suture zone. Transboundary KAZA TFCA (Botswana, Namibia, Angola, Zambia, Zimbabwe).
	Gonarezhou-Save Valley (Great Limpopo TFCA)	Panthera leo melanochaita	Southern	Fairly high- inferred	East Southern	Fairly high - inferred
	Hwange Ecosystem (KAZA TFCA)	Panthera leo melanochaita	Southern	Fairly high- inferred	East Southern/South West	Fairly high - Bertola et al. (2016)	Inferred natural mtDNA suture zone. Transboundary KAZA TFCA (Botswana, Namibia, Angola, Zambia, Zimbabwe).
	Mana Pools NP	Panthera leo melanochaita	Southern	Fairly high- inferred	East Southern	Fairly high - inferred
	Matetsi & Gwayi Complexes (KAZA TFCA)	Panthera leo melanochaita	Southern	Fairly high- inferred	East Southern/South West	Fairly high - inferred	Inferred natural mtDNA suture zone. Transboundary KAZA TFCA (Botswana, Namibia, Angola, Zambia, Zimbabwe).
	Matusadona NP (KAZA TFCA)	Panthera leo melanochaita	Southern	Fairly high- inferred	East Southern/South West	Fairly high - inferred	Inferred natural mtDNA suture zone. Transboundary KAZA TFCA (Botswana, Namibia, Angola, Zambia, Zimbabwe).
	Save Valley Conservancy*	Panthera leo melanochaita	Southern	High - Tensen et al. (2018)	East Southern/South West*	High - Tensen et al. (2018)	In previous translocations individuals with mixed origin have been used. Original pattern: nuDNA Southern; mtDNA East Southern.
	Tuli Circle (Greater Mapungubwe TFCA)*	Panthera leo melanochaita	Southern	Fairly high- inferred	East Southern/South West*	Fairly high - inferred	Transboundary with Botswana and RSA. In previous translocations individuals with mixed origin have been used. Original pattern: nuDNA Southern; mtDNA East Southern (inferred).
* These assignments refer to the current expected pattern of diversity, influenced by recent translocations crossing previously described boundaries between genetic clades. In the last column we report the inferred population assignment if previous transloctions would not have taken place.
** Managed metapopulation refers to the South African reserves, included in Miller et al. (2015).

## Sheet: Supp. Table 2
Time stamp: October 2021. Assignments and inferrences based on current knowledge of the distribution of the genetic diversity in the lion (2021).
Country	Target Lion range/LCU	Suggested source populations				Comments
		First choice	Second choice	Third choice	No option
Angola	Bocoio-Camucuio	South West mtDNA clade	Southern nuDNA clade	Panthera leo melanochaita	Panthera leo leo
	Cuando Cubango (incl. Mavinga & Luiana PRs) (KAZA TFCA)	South West mtDNA clade	Southern nuDNA clade	Panthera leo melanochaita	Panthera leo leo
	Iona, Mupa, Bikuar NPs, Mocamedes PR & NGAs	South West mtDNA clade	Southern nuDNA clade	Panthera leo melanochaita	Panthera leo leo
	Kangandala & Kissama NPs, Luando IR & NGAs	South West mtDNA clade	Southern nuDNA clade	Panthera leo melanochaita	Panthera leo leo
	Mkameia NP & Moxico NGAs	South West mtDNA clade	Southern nuDNA clade	Panthera leo melanochaita	Panthera leo leo
Benin	Alibori Superieur & Trois Rivieres FRs Complex	West mtDNA clade	West/Central nuDNA clade	-	Panthera leo melanochaita	Panthera leo leo from India no suitable source
	Mt Kouffe & Wari Maro FRs Complex	West mtDNA clade	West/Central nuDNA clade	-	Panthera leo melanochaita	Panthera leo leo from India no suitable source
	Penjari NP (WAP complex)	West mtDNA clade	West/Central nuDNA clade	-	Panthera leo melanochaita	Panthera leo leo from India no suitable source
	W NP (WAP complex)	West mtDNA clade	West/Central nuDNA clade	-	Panthera leo melanochaita	Panthera leo leo from India no suitable source
Botswana	Nxai Pan NP & Makgadigadi Pan NP (KAZA TFCA)	South West mtDNA clade/Overlap between East Southern mtDNA clade and Southern nuDNA clade	Southern nuDNA clade	Panthera leo melanochaita	Panthera leo leo
	Central Kalahari GR	Overlap between East Southern mtDNA clade and Southern nuDNA clade	Southern nuDNA clade	Panthera leo melanochaita	Panthera leo leo
	Kgalagadi Transfrontier Park (Botswana side)	Overlap between East Southern mtDNA clade and Southern nuDNA clade	Southern nuDNA clade	Panthera leo melanochaita	Panthera leo leo
	Northern Tuli (Greater Mapungubwe TFCA)*	Overlap between East Southern mtDNA clade and Southern nuDNA clade	Southern nuDNA clade	Panthera leo melanochaita	Panthera leo leo
	Okavango-Chobe (incl. Moremi WR & WMAs) (KAZA TFCA)	South West mtDNA clade/Overlap between East Southern mtDNA clade and Southern nuDNA clade	Southern nuDNA clade	Panthera leo melanochaita	Panthera leo leo
Burkino Faso	Nazinga & Sissili Forests	West mtDNA clade	West/Central nuDNA clade	-	Panthera leo melanochaita	Panthera leo leo from India no suitable source
	Arli NP (WAP complex)	West mtDNA clade	West/Central nuDNA clade	-	Panthera leo melanochaita	Panthera leo leo from India no suitable source
Cameroon	Benoue Complex (incl. Faro NP, Benoue NP & Bouba Ndjida NP & HAs)	Central mtDNA clade	West/Central nuDNA clade	-	Panthera leo melanochaita	Panthera leo leo from India no suitable source
	Waza NP	Central mtDNA clade	West/Central nuDNA clade	-	Panthera leo melanochaita	Panthera leo leo from India no suitable source
CAR	Andre Felix NP	Central mtDNA clade	West/Central nuDNA clade	-	Panthera leo melanochaita	Panthera leo leo from India no suitable source
	Bamingui-Bangoran NPs	Central mtDNA clade	West/Central nuDNA clade	-	Panthera leo melanochaita	Panthera leo leo from India no suitable source
	Chinko Nature Reserve	Central mtDNA clade	West/Central nuDNA clade	-	Panthera leo melanochaita	Panthera leo leo from India no suitable source
	Manovo-Gounda-Saint Floris NP	Central mtDNA clade	West/Central nuDNA clade	-	Panthera leo melanochaita	Panthera leo leo from India no suitable source
	Nana-Barya	Central mtDNA clade	West/Central nuDNA clade	-	Panthera leo melanochaita	Panthera leo leo from India no suitable source
Chad	Guerra & Salamat Regions	Central mtDNA clade	West/Central nuDNA clade	-	Panthera leo melanochaita	Panthera leo leo from India no suitable source
	Aouk HAs	Central mtDNA clade	West/Central nuDNA clade	-	Panthera leo melanochaita	Panthera leo leo from India no suitable source
	Zakouma NP	Central mtDNA clade	West/Central nuDNA clade	-	Panthera leo melanochaita	Panthera leo leo from India no suitable source
Congo	Odzala-Kokoua NP	South West mtDNA clade	Southern nuDNA clade	Panthera leo melanochaita	Panthera leo leo
DRC	Bomu & Bili-Uere Domaines de Chasse	Central mtDNA clade	West/Central nuDNA clade	-	Panthera leo melanochaita	Panthera leo leo from India no suitable source
	Garamba NP	Central mtDNA clade	West/Central nuDNA clade	-	Panthera leo melanochaita	Panthera leo leo from India no suitable source
	Itombwe Massif	Overlap between East Southern mtDNA clade and East nuDNA clade	East nuDNA clade	Panthera leo melanochaita	Panthera leo leo
	Luama HR	Overlap between East Southern mtDNA clade and East nuDNA clade	East nuDNA clade	Panthera leo melanochaita	Panthera leo leo
	Upemba & Kundelungu NPs	Overlap between East Southern mtDNA clade and East nuDNA clade	East nuDNA clade	Panthera leo melanochaita	Panthera leo leo
	Virunga NP	Overlap between East Southern mtDNA clade and East nuDNA clade	East nuDNA clade	Panthera leo melanochaita	Panthera leo leo
Ethiopia	Afar-Awash Complex	Suture zone 1 (P.leo leo/P. leo melanochaita)	Priority for Central mtDNA clade	-	Southern populations Panthera leo melanochaita	Panthera leo leo from India no suitable source
	Alatash NP	Suture zone 1 (P.leo leo/P. leo melanochaita)	Priority for Central mtDNA clade	-	Southern populations Panthera leo melanochaita	Panthera leo leo from India no suitable source
	Bale Mountains NP	Suture zone 1 (P.leo leo/P. leo melanochaita)	Priority for Central mtDNA clade	-	Southern populations Panthera leo melanochaita	Panthera leo leo from India no suitable source
	Gambella NP	Suture zone 1 (P.leo leo/P. leo melanochaita)	Priority for Central mtDNA clade	-	Southern populations Panthera leo melanochaita	Panthera leo leo from India no suitable source
	Nechisar NP	Suture zone 1 (P.leo leo/P. leo melanochaita)	Priority for Central mtDNA clade	-	Southern populations Panthera leo melanochaita	Panthera leo leo from India no suitable source
	Hararghe Landscape	Suture zone 1 (P.leo leo/P. leo melanochaita)	Priority for Central mtDNA clade	-	Southern populations Panthera leo melanochaita	Panthera leo leo from India no suitable source
	Ogaden NGAs	Suture zone 1 (P.leo leo/P. leo melanochaita)	Priority for Central mtDNA clade	-	Southern populations Panthera leo melanochaita	Panthera leo leo from India no suitable source
	Omo-Mago (incl. Chebera Churchura and Maze NP)	Suture zone 1 (P.leo leo/P. leo melanochaita)	Priority for Central mtDNA clade	-	Southern populations Panthera leo melanochaita	Panthera leo leo from India no suitable source
	Welmel-Genale	Suture zone 1 (P.leo leo/P. leo melanochaita)	Priority for Central mtDNA clade	-	Southern populations Panthera leo melanochaita	Panthera leo leo from India no suitable source
	Yabello	Suture zone 1 (P.leo leo/P. leo melanochaita)	Priority for Central mtDNA clade	-	Southern populations Panthera leo melanochaita	Panthera leo leo from India no suitable source
Eswatini	Hlane Royal National Park*	Overlap between East Southern mtDNA clade and Southern nuDNA clade	Southern nuDNA clade	Panthera leo melanochaita	Panthera leo leo
Gabon	Batéké Plateau	South West mtDNA clade	Southern nuDNA clade	Panthera leo melanochaita	Panthera leo leo
Ghana	Mole NP	West mtDNA clade	West/Central nuDNA clade	-	Panthera leo melanochaita	Panthera leo leo from India no suitable source
	Gbele Reserve/Ecosystem	West mtDNA clade	West/Central nuDNA clade	-	Panthera leo melanochaita	Panthera leo leo from India no suitable source
	Bui-White Volta Ecoystem (Bui NP)	West mtDNA clade	West/Central nuDNA clade	-	Panthera leo melanochaita	Panthera leo leo from India no suitable source
	Digya NP	West mtDNA clade	West/Central nuDNA clade	-	Panthera leo melanochaita	Panthera leo leo from India no suitable source
India	Gir Forest	India clade	-	-	-	Panthera leo leo from Africa no suitable source
Ivory Coast	Comoe NP	West mtDNA clade	West/Central nuDNA clade	-	Panthera leo melanochaita	Panthera leo leo from India no suitable source
Kenya	Aberdares NP	North East mtDNA clade	East nuDNA clade	Panthera leo melanochaita	Panthera leo leo
	Amboseli & Chyulu Hills NP	Overlap between East Southern mtDNA clade and East nuDNA clade	East nuDNA clade	Panthera leo melanochaita	Panthera leo leo
	Arwale & Kiunga NRs & E & NE NGAs	North East mtDNA clade	East nuDNA clade	Panthera leo melanochaita	Panthera leo leo
	Boni-Dodori NRs	North East mtDNA clade	East nuDNA clade	Panthera leo melanochaita	Panthera leo leo
	Lake Nakuru NP - Soysambu*	Overlap between East Southern mtDNA clade and East nuDNA clade	East nuDNA clade	Panthera leo melanochaita	Panthera leo leo
	Laikipia-Samburu	North East mtDNA clade	East nuDNA clade	Panthera leo melanochaita	Panthera leo leo
	Maasai Mara NR	Overlap between East Southern mtDNA clade and East nuDNA clade	East nuDNA clade	Panthera leo melanochaita	Panthera leo leo
	Meru Complex	North East mtDNA clade	East nuDNA clade	Panthera leo melanochaita	Panthera leo leo
	Nairobi NP	Overlap between East Southern mtDNA clade and East nuDNA clade	East nuDNA clade	Panthera leo melanochaita	Panthera leo leo
	Northern Kenya NGA	North East mtDNA clade	East nuDNA clade	Panthera leo melanochaita	Panthera leo leo
	Sibiloi NP, Mount Kulal BR, Marsabit NR & NGAs	North East mtDNA clade	East nuDNA clade	Panthera leo melanochaita	Panthera leo leo
	Tsavo NPs	Overlap between East Southern mtDNA clade and East nuDNA clade	East nuDNA clade	Panthera leo melanochaita	Panthera leo leo
Mali	Bafing NP	West mtDNA clade	West/Central nuDNA clade	-	Panthera leo melanochaita	Panthera leo leo from India no suitable source
	Boucle du Baoule NP	West mtDNA clade	West/Central nuDNA clade	-	Panthera leo melanochaita	Panthera leo leo from India no suitable source
Malawi	Kasungu NP	Suture zone 2 (East/Southern Africa)	East nuDNA clade	Panthera leo melanochaita	Panthera leo leo
	Liwonde Ecosystem*	Suture zone 2 (East/Southern Africa)	East nuDNA clade	Panthera leo melanochaita	Panthera leo leo
	Majete WR*	Suture zone 2 (East/Southern Africa)	East nuDNA clade	Panthera leo melanochaita	Panthera leo leo
	Nkotakota WR	Suture zone 2 (East/Southern Africa)	East nuDNA clade	Panthera leo melanochaita	Panthera leo leo
	Nyika NP & Vwaza Marsh WR (Malawi-Zambia TFCA)	Suture zone 2 (East/Southern Africa)	East nuDNA clade	Panthera leo melanochaita	Panthera leo leo
Mozambique	Banhine NP	Suture zone 2 (East/Southern Africa)	East Southern mtDNA clade	Panthera leo melanochaita	Panthera leo leo
	Gile NP	Suture zone 2 (East/Southern Africa)	East Southern mtDNA clade	Panthera leo melanochaita	Panthera leo leo
	Gorongosa NP - Marromeu NR (Great Limpopo TFCA)	Suture zone 2 (East/Southern Africa)	East Southern mtDNA clade	Panthera leo melanochaita	Panthera leo leo
	Greater Niassa (Selous-Niassa TFCA)	Suture zone 2 (East/Southern Africa)	East Southern mtDNA clade	Panthera leo melanochaita	Panthera leo leo
	Limpopo NP (Great Limpopo TFCA)	Suture zone 2 (East/Southern Africa)	East Southern mtDNA clade	Panthera leo melanochaita	Panthera leo leo
	Tete province	Suture zone 2 (East/Southern Africa)	East Southern mtDNA clade	Panthera leo melanochaita	Panthera leo leo
Namibia	Etosha-Kunene	South West mtDNA clade	Southern nuDNA clade	Panthera leo melanochaita	Panthera leo leo
	Khaudum-Caprivi (KAZA TFCA)	South West mtDNA clade	Southern nuDNA clade	Panthera leo melanochaita	Panthera leo leo
	Kunene region	South West mtDNA clade	Southern nuDNA clade	Panthera leo melanochaita	Panthera leo leo
Niger	WAP complex	West mtDNA clade	West/Central nuDNA clade	-	Panthera leo melanochaita	Panthera leo leo from India no suitable source
Nigeria	Kainji Lake (Borgu NP & Old Oyo NP)	West mtDNA clade	West/Central nuDNA clade	-	Panthera leo melanochaita	Panthera leo leo from India no suitable source
	Kamuku NP & Kwiambana GR	Central mtDNA clade	West/Central nuDNA clade	-	Panthera leo melanochaita
	Lame-Burra & Falgore GRs	Central mtDNA clade	West/Central nuDNA clade	-	Panthera leo melanochaita
	Yankari NP	Central mtDNA clade	West/Central nuDNA clade	-	Panthera leo melanochaita
Rwanda	Akagera NP*	Overlap between East Southern mtDNA clade and East nuDNA clade	East nuDNA clade	Panthera leo melanochaita	Panthera leo leo
RSA	Kgalagadi Transfrontier Park (RSA side)	Overlap between East Southern mtDNA clade and Southern nuDNA clade	Southern nuDNA clade	Panthera leo melanochaita	Panthera leo leo
	Kruger NP (Great Limpopo TFCA)*	Overlap between East Southern mtDNA clade and Southern nuDNA clade	Southern nuDNA clade	Panthera leo melanochaita	Panthera leo leo
	Mapungubwe NP (Greater Mapungubwe TFCA)*	Overlap between East Southern mtDNA clade and Southern nuDNA clade	Southern nuDNA clade	Panthera leo melanochaita	Panthera leo leo
	Managed metapopulation**	Overlap between East Southern mtDNA clade and Southern nuDNA clade	Southern nuDNA clade	Panthera leo melanochaita	Panthera leo leo	Note potential mix of mtDNA lineages in most of these populations
Senegal	Niokola-Koba NP	West mtDNA clade	West/Central nuDNA clade	-	Panthera leo melanochaita	Panthera leo leo from India no suitable source
Somalia	Arboweero-Alafuuto	North East mtDNA clade	East nuDNA clade	Panthera leo melanochaita	Panthera leo leo
	Bush Bush NP	North East mtDNA clade	East nuDNA clade	Panthera leo melanochaita	Panthera leo leo
South Sudan	Bahr el Gazal region	Suture zone 1 (P.leo leo/P. leo melanochaita)	Priority for Central mtDNA clade	-	Southern populations Panthera leo melanochaita	Panthera leo leo from India no suitable source
	Boma NP	Suture zone 1 (P.leo leo/P. leo melanochaita)	Priority for Central mtDNA clade	-	Southern populations Panthera leo melanochaita	Panthera leo leo from India no suitable source
	Southwestern Sudan	Suture zone 1 (P.leo leo/P. leo melanochaita)	Priority for Central mtDNA clade	-	Southern populations Panthera leo melanochaita	Panthera leo leo from India no suitable source
Sudan	Dinder NP	Suture zone 1 (P.leo leo/P. leo melanochaita)	Priority for Central mtDNA clade	-	Southern populations Panthera leo melanochaita	Panthera leo leo from India no suitable source
Tanzania	Burigi-Biharamulo	Overlap between East Southern mtDNA clade and East nuDNA clade	East nuDNA clade	Panthera leo melanochaita	Panthera leo leo
	Ibanda & Rumanyika GRs	Overlap between East Southern mtDNA clade and East nuDNA clade	East nuDNA clade	Panthera leo melanochaita	Panthera leo leo
	Katavi NP - Ruaha - Rungwa complex	Overlap between East Southern mtDNA clade and East nuDNA clade	East nuDNA clade	Panthera leo melanochaita	Panthera leo leo
	Lake Manyara	Overlap between East Southern mtDNA clade and East nuDNA clade	East nuDNA clade	Panthera leo melanochaita	Panthera leo leo
	Maasailand NGAs	Overlap between East Southern mtDNA clade and East nuDNA clade	East nuDNA clade	Panthera leo melanochaita	Panthera leo leo
	Mahale Mountains NP	Overlap between East Southern mtDNA clade and East nuDNA clade	East nuDNA clade	Panthera leo melanochaita	Panthera leo leo
	Maswa GR	Overlap between East Southern mtDNA clade and East nuDNA clade	East nuDNA clade	Panthera leo melanochaita	Panthera leo leo
	Moyowosi-Kigosi GRs	Overlap between East Southern mtDNA clade and East nuDNA clade	East nuDNA clade	Panthera leo melanochaita	Panthera leo leo
	Selous Ecosystem (Selous-Niassa TFCA)	Overlap between East Southern mtDNA clade and East nuDNA clade	East nuDNA clade	Panthera leo melanochaita	Panthera leo leo
	Serengeti-Ngorongoro	Overlap between East Southern mtDNA clade and East nuDNA clade	East nuDNA clade	Panthera leo melanochaita	Panthera leo leo
	Swaga-Swaga	Overlap between East Southern mtDNA clade and East nuDNA clade	East nuDNA clade	Panthera leo melanochaita	Panthera leo leo
	Tarangire Ecosystem	Overlap between East Southern mtDNA clade and East nuDNA clade	East nuDNA clade	Panthera leo melanochaita	Panthera leo leo
	Ugalla River Reserve & PA s	Overlap between East Southern mtDNA clade and East nuDNA clade	East nuDNA clade	Panthera leo melanochaita	Panthera leo leo
Uganda	Kidepo Valley NP	Overlap between North East mtDNA clade and East nuDNA clade	East nuDNA clade	Panthera leo melanochaita	Panthera leo leo	Consider genotyping target population before selecting source population
	Lake Mburo NP	Overlap between East Southern mtDNA clade and East nuDNA clade	East nuDNA clade	Panthera leo melanochaita	Panthera leo leo	Consider genotyping target population before selecting source population
	Murchison Falls Ecosystem	Overlap between East Southern mtDNA clade and East nuDNA clade	East nuDNA clade	Panthera leo melanochaita	Panthera leo leo	Consider genotyping target population before selecting source population
	Queen Elizabeth Ecosystem	Overlap between East Southern mtDNA clade and East nuDNA clade	East nuDNA clade	Panthera leo melanochaita	Panthera leo leo	Consider genotyping target population before selecting source population
	Toro GR - Semiliki CHA	Overlap between East Southern mtDNA clade and East nuDNA clade	East nuDNA clade	Panthera leo melanochaita	Panthera leo leo	Consider genotyping target population before selecting source population
Zambia	Kafue NP (KAZA TFCA)	South West mtDNA clade/Overlap between East Southern mtDNA clade and Southern nuDNA clade	East Southern mtDNA clade	Panthera leo melanochaita	Panthera leo leo
	Lavushi Manda	Suture zone 2 (East/Southern Africa)	East Southern mtDNA clade	Panthera leo melanochaita	Panthera leo leo
	Liuwa Plains	Suture zone 2 (East/Southern Africa)	East Southern mtDNA clade	Panthera leo melanochaita	Panthera leo leo
	Lower Zambezi	Suture zone 2 (East/Southern Africa)	East Southern mtDNA clade	Panthera leo melanochaita	Panthera leo leo
	Luangwa (Malawi-Zambia TFCA)	Suture zone 2 (East/Southern Africa)	East Southern mtDNA clade	Panthera leo melanochaita	Panthera leo leo
	Nsumbu Complex	Suture zone 2 (East/Southern Africa)	East Southern mtDNA clade	Panthera leo melanochaita	Panthera leo leo
	Petauke Corridor	Suture zone 2 (East/Southern Africa)	East Southern mtDNA clade	Panthera leo melanochaita	Panthera leo leo
	Sioma Ngwezi NP (KAZA TFCA)	South West mtDNA clade/Overlap between East Southern mtDNA clade and Southern nuDNA clade	East Southern mtDNA clade	Panthera leo melanochaita	Panthera leo leo
	West Lunga NP	Suture zone 2 (East/Southern Africa)	East Southern mtDNA clade	Panthera leo melanochaita	Panthera leo leo
Zimbabwe	Bubye Valley Conservancy*	Overlap between East Southern mtDNA clade and Southern nuDNA clade	Southern nuDNA clade	Panthera leo melanochaita	Panthera leo leo
	Chizarira-Chirisa (KAZA TFCA)	South West mtDNA clade/Overlap between East Southern mtDNA clade and Southern nuDNA clade	Southern nuDNA clade	Panthera leo melanochaita	Panthera leo leo
	Gonarezhou-Save Valley (Great Limpopo TFCA)	Overlap between East Southern mtDNA clade and Southern nuDNA clade	Southern nuDNA clade	Panthera leo melanochaita	Panthera leo leo
	Hwange Ecosystem (KAZA TFCA)	South West mtDNA clade/Overlap between East Southern mtDNA clade and Southern nuDNA clade	Southern nuDNA clade	Panthera leo melanochaita	Panthera leo leo
	Mana Pools NP	Overlap between East Southern mtDNA clade and Southern nuDNA clade	Southern nuDNA clade	Panthera leo melanochaita	Panthera leo leo
	Matetsi & Gwayi Complexes (KAZA TFCA)	South West mtDNA clade/Overlap between East Southern mtDNA clade and Southern nuDNA clade	Southern nuDNA clade	Panthera leo melanochaita	Panthera leo leo
	Matusadona NP (KAZA TFCA)	South West mtDNA clade/Overlap between East Southern mtDNA clade and Southern nuDNA clade	Southern nuDNA clade	Panthera leo melanochaita	Panthera leo leo
	Save Valley Conservancy*	Overlap between East Southern mtDNA clade and Southern nuDNA clade	Southern nuDNA clade	Panthera leo melanochaita	Panthera leo leo
	Tuli Circle (Greater Mapungubwe TFCA)*	Overlap between East Southern mtDNA clade and Southern nuDNA clade	Southern nuDNA clade	Panthera leo melanochaita	Panthera leo leo
* These populations are likely to harbour a mix of genetic lineages due to previous translocations. We base our recommendations on inferred pre-translocation patterns of diversity.
** Managed metapopulation refers to the South African reserves, included in Miller et al. (2015).

## Sheet: Supp. Table 3
Time stamp: October 2021. Assignments and inferrences based on current knowledge of the distribution of the genetic diversity in the lion (2021).
Country		Target	India	Senegal	Mali		Ghana				Ivory Coast	Burkino Faso		Benin				Niger	Nigeria				Cameroon		CAR					Chad			South Sudan*			Sudan*	Ethiopia*										DRC
	Lion range/LCU		Gir Forest	Niokola-Koba NP	Bafing NP	Boucle du Baoule NP	Mole NP	Gbele Reserve/Ecosystem	Bui-White Volta Ecoystem (Bui NP)	Digya NP	Comoe NP	Nazinga & Sissili Forests	Arli NP (WAP complex)	Alibori Superieur & Trois Rivieres FRs Complex	Mt Kouffe & Wari Maro FRs Complex	Penjari NP (WAP complex)	W NP (WAP complex)	WAP complex	Kainji Lake (Borgu NP & Old Oyo NP)	Kamuku NP & Kwiambana GR	Lame-Burra & Falgore GRs	Yankari NP	Benoue Complex (incl. Faro NP, Benoue NP & Bouba Ndjida NP & HAs)	Waza NP	Andre Felix NP	Bamingui-Bangoran NPs	Chinko Nature Reserve	Manovo-Gounda-Saint Floris NP	Nana-Barya	Guerra & Salamat Regions	Aouk HA s	Zakouma NP	Bahr el Gazal region	Boma NP	Southwestern Sudan	Dinder NP	Afar-Awash Complex	Alatash NP	Bale Mountains NP	Gambella NP	Nechisar NP	Hararghe Landscape	Ogaden NGAs	Omo-Mago (incl. Chebera Churchura and Maze NP)	Welmel-Genale	Yabello	Bomu & Bili-Uere Domaines de Chasse	Garamba NP	Itombwe Massif
Source
India	Gir Forest
Senegal	Niokola-Koba NP
Mali	Bafing NP
	Boucle du Baoule NP
Ghana	Mole NP
	Gbele Reserve/Ecosystem
	Bui-White Volta Ecoystem (Bui NP)
	Digya NP
Ivory Coast	Comoe NP
Burkino Faso	Nazinga & Sissili Forests
	Arli NP (WAP complex)
Benin	Alibori Superieur & Trois Rivieres FRs Complex
	Mt Kouffe & Wari Maro FRs Complex
	Penjari NP (WAP complex)
	W NP (WAP complex)
Niger	WAP complex
Nigeria	Kainji Lake (Borgu NP & Old Oyo NP)
	Kamuku NP & Kwiambana GR
	Lame-Burra & Falgore GRs
	Yankari NP
Cameroon	Benoue Complex (incl. Faro NP, Benoue NP & Bouba Ndjida NP & HAs)
	Waza NP
CAR	Andre Felix NP
	Bamingui-Bangoran NPs
	Chinko Nature Reserve
	Manovo-Gounda-Saint Floris NP
	Nana-Barya
Chad	Guerra & Salamat Regions
	Aouk HA s
	Zakouma NP
South Sudan*	Bahr el Gazal region																																	*	*	*
	Boma NP																																*		*	*
	Southwestern Sudan																																*	*		*
Sudan*	Dinder NP																																*	*	*
Ethiopia*	Afar-Awash Complex																																					*	*	*	*	*	*	*	*	*
	Alatash NP																																				*		*	*	*	*	*	*	*	*
	Bale Mountains NP																																				*	*		*	*	*	*	*	*	*
	Gambella NP																																				*	*	*		*	*	*	*	*	*
	Nechisar NP																																				*	*	*	*		*	*	*	*	*
	Hararghe Landscape																																				*	*	*	*	*		*	*	*	*
	Ogaden NGAs																																				*	*	*	*	*	*		*	*	*
	Omo-Mago (incl. Chebera Churchura and Maze NP)																																				*	*	*	*	*	*	*		*	*
	Welmel-Genale																																				*	*	*	*	*	*	*	*		*
	Yabello																																				*	*	*	*	*	*	*	*	*
DRC	Bomu & Bili-Uere Domaines de Chasse
	Garamba NP
	Itombwe Massif
	Luama HR
	Upemba & Kundelungu NPs
	Virunga NP
Somalia	Arboweero-Alafuuto
	Bush Bush NP
Kenya	Aberdares NP
	Amboseli & Chyulu Hills NP
	Arwale & Kiunga NRs & E & NE NGAs
	Boni-Dodori NRs
	Lake Nakuru NP - Soysambu**
	Laikipia-Samburu
	Maasai Mara NR
	Meru Complex
	Nairobi NP
	Northern Kenya NGA
	Sibiloi NP, Mount Kulal BR, Marsabit NR & NGAs
	Tsavo NPs
Uganda	Kidepo Valley NP
	Lake Mburo NP
	Murchison Falls Ecosystem
	Queen Elizabeth Ecosystem
	Toro GR - Semiliki CHA
Rwanda	Akagera NP**
Tanzania	Burigi-Biharamulo
	Ibanda & Rumanyika GRs
	Katavi NP - Ruaha - Rungwa complex
	Lake Manyara
	Maasailand NGAs
	Mahale Mountains NP
	Maswa GR
	Moyowosi-Kigosi GRs
	Selous Ecosystem (Selous-Niassa TFCA)
	Serengeti-Ngorongoro
	Swaga-Swaga
	Tarangire Ecosystem
	Ugalla River Reserve & PA s
Malawi*	Kasungu NP
	Liwonde Ecosystem**
	Majete WR**
	Nkotakota WR
	Nyika NP & Vwaza Marsh WR (Malawi-Zambia TFCA)
Mozambique*	Banhine NP
	Gile NP
	Gorongosa NP - Marromeu NR (Great Limpopo TFCA)
	Greater Niassa (Selous-Niassa TFCA)
	Limpopo NP (Great Limpopo TFCA)
	Tete province
Zambia*	Kafue NP (KAZA TFCA)***
	Lavushi Manda
	Liuwa Plains
	Lower Zambezi
	Luangwa (Malawi-Zambia TFCA)
	Nsumbu Complex
	Petauke Corridor
	Sioma Ngwezi NP (KAZA TFCA)***
	West Lunga NP
Zimbabwe	Bubye Valley Conservancy**
	Chizarira-Chirisa (KAZA TFCA)***
	Gonarezhou-Save Valley (Great Limpopo TFCA)
	Hwange Ecosystem (KAZA TFCA)***
	Mana Pools NP
	Matetsi & Gwayi Complexes (KAZA TFCA)***
	Matusadona NP (KAZA TFCA)***
	Save Valley Conservancy**
	Tuli Circle (Greater Mapungubwe TFCA)**
Botswana	Nxai Pan NP & Makgadigadi Pan NP (KAZA TFCA)***
	Central Kalahari GR
	Kgalagadi Transfrontier Park (Botswana side)
	Northern Tuli (Greater Mapungubwe TFCA)**
	Okavango-Chobe (incl. Moremi WR & WMAs) (KAZA TFCA)***
RSA	Kgalagadi Transfrontier Park (RSA side)
	Kruger NP (Great Limpopo TFCA)*
	Mapungubwe NP (Greater Mapungubwe TFCA)**
	Managed metapopulation**
Eswatini	Hlane Royal National Park**
Namibia	Etosha-Kunene
	Khaudum-Caprivi (KAZA TFCA)
	Kunene region
Angola	Bocoio-Camucuio
	Cuando Cubango (incl. Mavinga & Luiana PRs) (KAZA TFCA)
	Iona, Mupa, Bikuar NPs, Mocamedes PR & NGAs
	Kangandala & Kissama NPs, Luando IR & NGAs
	Mkameia NP & Moxico NGAs
Congo	Odzala-Kokoua NP
Gabon	Batéké Plateau
* indicates natural suture zones (suture zone 1: Sudan, South Sudan and Ethiopia; suture zone 2: Zambia, Malawi and Mozambique )
** indicates human-mediated hybridization by previous translocations (also indicated by faded colours in the rows, as past hybridization will influence the suitability as a source population)
*** indicates areas where both South West and East Southern mtDNA haplotypes have been documented.
	first choice
	second choice
	third choice
	no option
Faded colours highlight populations which are affected by previous translocations and are known to harbour a mix of haplotypes (East/Souther + North East for Lake Nakuru NP & Soysambu; South West + East/Southern for all others)
	second choice based on geography, but hybrid population documented
	third choice based on geography, but hybrid population documented
[truncated: 85 more columns]

## Sheet: Supp. Table 4
(i) Wild lions (source codes: W+F+R), intended for (re)introduction into the wild (purpose code: N)
		Importing country							Comments:
		Eswatini	Malawi*	Mozambique*	Namibia	RSA	Uganda		1) RSA to Eswatini (2003): 3 lions listed on import permit; originated from Eswatini originally.
Exporting country	Eswatini					1			2) RSA to Malawi (2012): 5 lions listed on the import permit as Wild, no corresponding export permit record to confirm the source. However, given that the lions originated from Madikewe and Pilanesburg (Briers-Louw, 2019), they would typically qualify as Captive under South Africa's application of the CITES regulations. Furthermore, according to Briers-Louw et al (2019), only three lions were int…
	Kenya						1		3) RSA to Mozambique (2009): 11 lions listed on the export permit as Wild. Reserve records indicate that these are from the managed metapopulation in RSA and thus the record is retained as 'wild' in this table. The export permit was also issued during the period when some South African Issuing Authorities were erroneously classifying some free-roaming managed population sourced lions as wild (thi…
	Namibia					19			4) RSA to Namibia (2008+2012).
	RSA	3	5	11	8
	Unknown		1			1
* Malawi and Mozambique harbour suture zone 2								Total: 50
(ii) Captive lions (source code: C), intended for (re)introduction into the wild (purpose code: N)
		Importing country									Comments:
		Angola	Benin	Cameroon	Malawi*	Namibia	RSA	Rwanda	Zambia*		1) Namibia to RSA (1993): 31 lions recorded without source code; assigned to Captive (see Appendix 1 for details on the workflow).
Exporting country	Namibia						31				2) RSA to Angola (2018): export permit issued for 6 Captive lions; known to authors to have originated from a captive keeping facility.
	Niger		2								3) RSA to Malawi (2018): export permit issued for 2 Captive lions; known to authors that they originated from the managed metapopulation.
	RSA	6			2	10		9	1		4) RSA to Namibia (1992): 10 lions recorded without source code; assigned to Captive (see Appendix 1 for details on the workflow).
	Europe			1			18				5) RSA to Rwanda (2015+2017): contradicting source codes on the import (W) and export (C) permits; assigned to Captive under South Africa's application of the CITES regulations because they originated from Phinda Game Reserve and Tembe Elephant Park (2015) and a further two lions from another small reserve in 2017; all reserves part of the managed metapopulation.
* Zambia and Malawi harbour suture zone 2										Total: 80	6) RSA to Zambia (1994): 1 lion recorded on export permit without source code; assigned to Captive (see Appendix 1 for details on the workflow).
(iii) Wild lions (source codes: W+F+R), to be exported with the intention of commercial trade, breeding in captivity, and trophy hunting purposes (purpose codes: T,B,H)
		Importing country								Comments:
		Eswatini	Kenya	Nigeria	RSA	Uganda	Zambia*	Zimbabwe		1) Somalia to RSA (2002): lion is from Somalia, but exporter is listed as United Arab Emirates. Lions from this source have previously been genotyped and confirmed to be likely from Somalia (Bertola et al. 2011; Bertola et al. 2019).
Exporting country	Botswana				34					2) RSA to Uganda (2009): 2 lions listed as Wild on import permits for commercial (T) purposes; no further information available from the exporter as to the potential source.
	Eswatini				9
	Liberia				2
	Malawi*							6
	Namibia				13
	Niger			2
	RSA	8				2		16
	Somalia				1
	Zimbabwe		12		52		1
*Zambia and Malawi harbour suture zone 2									Total: 158
(iv) Captive lions (source code: C), to be exported with the intention of commercial trade, breeding in captivity, and trophy hunting purposes (purpose codes: T,B,H)
		Importing country																											Comments:
		Algeria	Benin	Cameroon	Congo	DRC	Egypt	Eswatini	Gabon	Gambia	Kenya	Liberia	Libya	Malawi*	Morocco	Mozambique*	Namibia	Niger	Nigeria	RSA	Senegal	Tanzania	Togo	Tunisia	Uganda	Zambia*	Zimbabwe		1) Ghana to Niger (2009): 2 lions recorded without source code; assigned to Captive based on our rules (see Appendix 1 for details on the workflow).
Exporting country	Botswana																			71									2) RSA to Namibia (1987+1988): 9 lions recorded without source code; assigned to Captive (see Appendix 1 for details on the workflow).
	Egypt																			10									3) RSA to Tanzania (2009): 1 lion recorded without source code; assigned to Captive (see Appendix 1 for details on the workflow).
	Eswatini																			35									4) Zimbabwe to RSA (1994): 6 lions recorded without source code; assigned to Captive (see Appendix 1 for details on the workflow).
	Ghana																	2											5) Mozambique to RSA (1991): 1 lion recorded without a source code; assigned to Captive (see Appendix 1 for details on the workflow).
	Malawi*																			1									6) Namibia to RSA (1995): 13 lions recorded without source code; assigned to Captive (see Appendix 1 for details on the workflow).
	Mozambique*																			1
	Namibia																			17
	RSA		2	3	16	30	19	12	4	4			3	5		17	10		1		14	9	28	2	1	62	19
	Senegal																			3
	Zimbabwe																			103						5
	Europe	1								1		4			4					159		1	2
	Middle East					3														18
	East Asia																			3
	North America										24		2		1					4
	South America																			32
* Zambia, Malawi and Mozambique harbour suture zone 2																												Total: 768
TOTAL ALL CATEGORIES: 1056

## Sheet: Supp. Table 5
(ia) W1 Wild lions (source code: W), intended for (re)introduction into the wild (purpose code: N)
		Importing country								Comments:
		Eswatini	Malawi*	Namibia	RSA	Uganda	Zambia			1) Nambia to RSA (1993): 31 lions recorded without source code, however most likely Wild; 19 lions were translocated from Etosha NP to Pilanesberg NP in 1993 to establish a free-roaming lion population (Slotow and Hunter 2009).
Exporting country	Eswatini				1					2) Namibia to RSA (1995): 5 Lions recorded as wild; 16 lions were translocated from Etosha NP to Madikwe GR RSA in 1995/6 to reestablish a free-roaming population (Slotow and Hunter 2009).
	Kenya					1				3) Namibia to RSA (1996): 12 Lions recorded as wild; 16 lions were translocated from Etosha NP to Madikwe GR RSA in 1995/6 to reestablish a free-roaming population (Slotow and Hunter 2009).
	Namibia				50					4) Namibia to RSA (2002): 2 Lions recorded as wild; not known to authors
	RSA	3		10			1			5) RSA to Namibia (1992): 10 lions with no source code, assigned to Wild as unlikely to be captive origin in 1992.
	Unknown		1		1					6) RSA to Zambia (1994): 1 lion recorded without a source code; classified as Wild as there were very few captive lions available in 1994.
* Malawi harbours suture zone 2								Total: 68
(ib) W2 Wild lions (source codes: including F+R+C with known breeding history), intended for (re)introduction into the wild (purpose code: N)
		Importing country								Comments:
		Malawi*	Mozambique*	Namibia	Rwanda	Zimbabwe				1) RSA to Malawi (2012): 5 lions listed on the import permit as wild, with no corresponding export permit record to confirm the source. However, we know these lions originated from Madikwe and Pilanesburg (Briers-Louw et al., 2019), part of the managed metapopulation which we have classified "W2" Wild to distinguish them from captive bred lions from breeding facilities and zoos. Furthermore, acco…
Exporting country	RSA	7	11	8	9	15				2) RSA to Malawi (2018): export permit issued for 2 captive lions; known to authors to be from the managed metapopulation and reclassified as W2
* Malawi and Mozambique harbour suture zone 2							Total: 50			3) RSA to Mozambique (2009): 11 lions listed on the export permit as wild. Reserve records known to authors indicate that these lions originated from the managed metapopulation in RSA and thus classified as W2 Wild.
										4) RSA to Namibia (2002): Three lions on export permit lists as F; classified as W2.
										5) RSA to Namibia (2008+2012): Permits indicate source as W, however, movement of wild lions out of RSA in this time period was unlikely, thus we have reclassified as W2 Wild (likely originated from the managed metapopulation).
										6) RSA to Rwanda (2015+2017): contradicting source codes on the import and export permits; however grey literature indicate they were sourced from Phinda Private Game Reserve and Tembe Elephant Park (African Parks Press release) for 2015, both of which are part of the managed metapopulation. The 2017 translocation is also known to authors to have originated from the managed metapopulation in RSA.…
										7) RSA to Zimbabwe (1999): 14 lions listed on one permit; reserve records known to authors indicate 4+2 lions moved from the managed metapopulation to Save Valley Conservancy in Zimbabwe in March and September 1999; classified as W2. A second permit listed one lion as F which we also classify as W2.
(ii) Captive lions (source code: C), intended for (re)introduction into the wild (purpose code: N)
		Importing country
		Angola	Benin	Cameroon	RSA
Exporting country	Niger		2
	RSA	6
	Europe			1	18
						Total: 27
(iiia) W1 Wild lions (source codes: W), to be exported with the intention of commercial trade, breeding in captivity, and trophy hunting purposes (purpose codes: T,B,H)
		Importing country								Comments:
		Eswatini	Kenya	Namibia	Nigeria	RSA	Zambia*	Zimbabwe		1) Namibia to RSA (1995): no source code for 13 lions so originally defaulted to captive, however, based on the year, they were most likely Wild.
Exporting country	Botswana					4				2) Mozambique to RSA (1991): no source code for this lion; originally defaulted to captive, but more likely Wild.
	Malawi*							6
	Mozambique*					1
	Namibia					26
	Niger				2
	RSA	4		9				1
	Somalia					1
	Zimbabwe		2			52	1
* Zambia, Malawi and Mozambique harbour suture zone 2									Total: 109
(iiib) W2 Wild lions (source codes: F+R+C with known breeding history), to be exported with the intention of commercial trade, breeding in captivity, and trophy hunting purposes (purpose codes: T,B,H)
		Importing country								Comments:
		Eswatini	Kenya	RSA	Tanzania	Uganda				1) RSA to Eswatini (2003): one permit for 1 lion and one for 3 lions; reserve records known to authors support the origin as small managed reserves and thus are classified as W2.
Exporting country	Botswana			30						2) RSA to Tanzania (2014): 1 individual; permit indicates origin as KZN province; there were no captive lions in KZN in 2014 and the only lions in KZN were in managed reserves so these are classified as W2
	Eswatini			9						3) Zimbabwe to Kenya (1999): importer lists them as captive, exporter as wild; default to W2 as likely an F or and R
	Malawi*			1
	RSA	4			1	2
	Zimbabwe		10
*Malawi harbours suture zone 2							Total: 57
(iv) Captive lions (source code: C), to be exported with the intention of commercial trade, breeding in captivity, and trophy hunting purposes (purpose codes: T,B,H)
		Importing country
		Algeria	Benin	Cameroon	Congo	DRC	Egypt	Eswatini	Gabon	Gambia	Kenya	Liberia	Libya	Malawi*	Morocco	Mozambique*	Namibia	Niger	Nigeria	RSA	Senegal	Tanzania	Togo	Tunisia	Uganda	Zambia*	Zimbabwe
Exporting country	Botswana																			71
	Egypt																			10
	Eswatini																			35
	Ghana																	2
	Liberia																			2
	Namibia																			4
	RSA		2	3	16	30	19	12	4	4			3	5		17	1		1		14	8	28	2	1	62	19
	Senegal																			3
	Zimbabwe																			103						5
	Europe	1								1		4			4					159		1	2
	Middle East					3														18
	East Asia																			3
	North America										24		2		1					4
	South America																			32
* Zambia, Malawi and Mozambique harbour suture zone 2																												Total: 745
TOTAL ALL CATEGORIES: 1056

## Sheet: Supp. Table 6
Category	CITES data original (Supplemental Table 4)	CITES data adjusted (Supplemental Table 5)
First choice	126 (12%)	68 (6%)
Second choice	52 (5%)	98 (9%)
Third choice	26 (2%)	9 (1%)
'W2'	-	107 (10%)
No option*	852 (81%)	774 (73%)
Category	CITES data original (Supplemental Table 4)	CITES data adjusted (Supplemental Table 5)
Wild/'W1'	208 (20%)	177 (17%)
'W2'	-	107 (10%)
Captive	848 (80%)	772 (73%)
Captive from lion range state	560 (53%)	474 (45%)
Captive from outside lion range state	288 (27%)	298 (28%)
* This includes captive lions from outside lion range states
